# Supplementary material for: Molecular uncovering of important helminth species in wild ruminants in the Czech Republic
Source: Front Vet Sci. 2025 Feb 4;12:1544270. doi: 10.3389/fvets.2025.1544270 (PMC11832707; doi:10.3389/fvets.2025.1544270)
Supplement: SUPPLEMENTARY FILE 1 — Detailed information on collected fecal samples. [file Supplementary_file_1.xlsx]

## Sheet: List1
Information on the Origin of Samples				Overall Results per Locality (expressed as prevalence in % and no. of positive / no. of total samples in parentheses)					Detailed Results for Individual Samples (positive detection is indicated as '1', negative as '0')
Host Species	Administrative Region	Locality Designation	Geografical Coordinates	Ashworthius sidemi	Haemonchus spp.	Fascioloides magna	Dicrocoelium dendriticum	Calicophoron daubneyi/ Paramphistomidae	ID of Sample	Ashworthius sidemi	Haemonchus spp.	Fascioloides magna	Dicrocoelium dendriticum	Calicophoron daubneyi/ Paramphistomidae
Cervus elaphus	Olomouc	Bousín	49.4572933N, 16.8821992E	10.0% (1/10)	0.0% (0/10)	0.0% (0/10)	0.0% (0/10)	0.0% (0/10)	1	0	0	0	0	0
									2	0	0	0	0	0
									3	0	0	0	0	0
									4	0	0	0	0	0
									5	0	0	0	0	0
									6	0	0	0	0	0
									7	0	0	0	0	0
									8	1	0	0	0	0
									9	0	0	0	0	0
									10	0	0	0	0	0
Cervus elaphus	Central Bohemian	Brdy	49.7357522N, 13.8318508E	59.1% (13/22)	0.0% (0/22)	54.5% (12/22)	0.0% (0/22)	0.0% (0/22)	1	1	0	1	0	0
									2	1	0	1	0	0
									3	0	0	1	0	0
									4	1	0	0	0	0
									5	0	0	1	0	0
									6	1	0	1	0	0
									7	1	0	1	0	0
									8	0	0	1	0	0
									9	1	0	1	0	0
									10	1	0	1	0	0
									11	1	0	0	0	0
									12	0	0	0	0	0
									13	1	0	1	0	0
									14	0	0	0	0	0
									15	1	0	0	0	0
									16	0	0	1	0	0
									17	1	0	1	0	0
									18	0	0	0	0	0
									19	1	0	0	0	0
									20	0	0	0	0	0
									21	0	0	0	0	0
									22	1	0	0	0	0
Cervus elaphus	Pardubice	Cotkytle	49.9340572N, 16.7158833E	18.2% (2/11)	0.0% (0/11)	0.0% (0/11)	0.0% (0/11)	0.0% (0/11)	1	0	0	0	0	0
									2	0	0	0	0	0
									3	1	0	0	0	0
									4	0	0	0	0	0
									5	0	0	0	0	0
									6	0	0	0	0	0
									7	0	0	0	0	0
									8	0	0	0	0	0
									9	1	0	0	0	0
									10	0	0	0	0	0
									11	0	0	0	0	0
Cervus elaphus	Liberec	Cvikov	50.8208508N, 14.6146400E	9.1% (1/11)	0.0% (0/11)	0.0% (0/11)	0.0% (0/11)	0.0% (0/11)	1	1	0	0	0	0
									2	0	0	0	0	0
									3	0	0	0	0	0
									4	0	0	0	0	0
									5	0	0	0	0	0
									6	0	0	0	0	0
									7	0	0	0	0	0
									8	0	0	0	0	0
									9	0	0	0	0	0
									10	0	0	0	0	0
									11	0	0	0	0	0
Cervus elaphus	Ústí nad Labem	Česká Kamenice	50.8409467N, 14.4989906E	9.1% (1/11)	0.0% (0/11)	0.0% (0/11)	0.0% (0/11)	0.0% (0/11)	1	0	0	0	0	0
									2	0	0	0	0	0
									3	0	0	0	0	0
									4	0	0	0	0	0
									5	0	0	0	0	0
									6	0	0	0	0	0
									7	0	0	0	0	0
									8	1	0	0	0	0
									9	0	0	0	0	0
									10	0	0	0	0	0
									11	0	0	0	0	0
Cervus elaphus	Ústí nad Labem	České Švýcarsko	50.9164583N, 14.4120869E	14.3% (3/21)	33.3% (7/21)	0.0% (0/21)	0.0% (0/21)	0.0% (0/21)	1	1	0	0	0	0
									2	0	0	0	0	0
									3	0	0	0	0	0
									4	1	0	0	0	0
									5	0	0	0	0	0
									6	1	0	0	0	0
									7	0	0	0	0	0
									8	0	0	0	0	0
									9	0	0	0	0	0
									10	0	0	0	0	0
									11	0	1	0	0	0
									12	0	1	0	0	0
									13	0	1	0	0	0
									14	0	1	0	0	0
									15	0	1	0	0	0
									16	0	1	0	0	0
									17	0	0	0	0	0
									18	0	1	0	0	0
									19	0	0	0	0	0
									20	0	0	0	0	0
									21	0	0	0	0	0
Cervus elaphus	Liberec	Harrachov	50.7651472N, 15.4395100E	62.5% (10/16)	0.0% (0/16)	0.0% (0/16)	0.0% (0/16)	0.0% (0/16)	1	0	0	0	0	0
									2	0	0	0	0	0
									3	1	0	0	0	0
									4	1	0	0	0	0
									5	0	0	0	0	0
									6	1	0	0	0	0
									7	1	0	0	0	0
									8	0	0	0	0	0
									9	1	0	0	0	0
									10	1	0	0	0	0
									11	0	0	0	0	0
									12	1	0	0	0	0
									13	1	0	0	0	0
									14	1	0	0	0	0
									15	0	0	0	0	0
									16	1	0	0	0	0
Cervus elaphus	Ústí nad Labem	Chomutov	50.4781044N, 13.3831200E	36.4% (4/11)	0.0% (0/11)	0.0% (0/11)	0.0% (0/11)	0.0% (0/11)	1	0	0	0	0	0
									2	0	0	0	0	0
									3	0	0	0	0	0
									4	0	0	0	0	0
									5	1	0	0	0	0
									6	0	0	0	0	0
									7	1	0	0	0	0
									8	1	0	0	0	0
									9	1	0	0	0	0
									10	0	0	0	0	0
									11	0	0	0	0	0
Cervus elaphus	Liberec	Jablonné v Podještědí	50.7970997N, 14.6943647E	9.1% (1/11)	0.0% (0/11)	0.0% (0/11)	0.0% (0/11)	0.0% (0/11)	1	1	0	0	0	0
									2	0	0	0	0	0
									3	0	0	0	0	0
									4	0	0	0	0	0
									5	0	0	0	0	0
									6	0	0	0	0	0
									7	0	0	0	0	0
									8	0	0	0	0	0
									9	0	0	0	0	0
									10	0	0	0	0	0
									11	0	0	0	0	0
Cervus elaphus	Central Bohemian	Křivoklát	50.0377903N, 13.8721556E	0.0% (0/11)	45.5% (5/11)	0.0% (0/11)	0.0% (0/11)	0.0% (0/11)	1	0	0	0	0	0
									2	0	0	0	0	0
									3	0	0	0	0	0
									4	0	1	0	0	0
									5	0	1	0	0	0
									6	0	0	0	0	0
									7	0	0	0	0	0
									8	0	1	0	0	0
									9	0	1	0	0	0
									10	0	1	0	0	0
									11	0	0	0	0	0
Cervus elaphus	Karlovy Vary	Loket	50.1887069N, 12.7764344E	0.0% (0/10)	0.0% (0/10)	0.0% (0/10)	0.0% (0/10)	0.0% (0/10)	1	0	0	0	0	0
									2	0	0	0	0	0
									3	0	0	0	0	0
									4	0	0	0	0	0
									5	0	0	0	0	0
									6	0	0	0	0	0
									7	0	0	0	0	0
									8	0	0	0	0	0
									9	0	0	0	0	0
									10	0	0	0	0	0
Cervus elaphus	Ústí nad Labem	Hrádek nad Nisou	50.8110511N, 14.7925789E	62.5% (5/8)	0.0% (0/8)	0.0% (0/8)	0.0% (0/8)	0.0% (0/8)	1	0	0	0	0	0
									2	1	0	0	0	0
									3	1	0	0	0	0
									4	1	0	0	0	0
									5	0	0	0	0	0
									6	1	0	0	0	0
									7	0	0	0	0	0
									8	1	0	0	0	0
Cervus elaphus	Ústí nad Labem	Lesné	50.8539853N, 14.6058114E	41.7% (5/12)	0.0% (0/12)	0.0% (0/12)	0.0% (0/12)	0.0% (0/12)	1	0	0	0	0	0
									2	0	0	0	0	0
									3	0	0	0	0	0
									4	1	0	0	0	0
									5	1	0	0	0	0
									6	1	0	0	0	0
									7	1	0	0	0	0
									8	0	0	0	0	0
									9	0	0	0	0	0
									10	1	0	0	0	0
									11	0	0	0	0	0
									12	0	0	0	0	0
Cervus elaphus	Ústí nad Labem	Mezná	50.8718364N, 14.2930306E	54.5% (6/11)	0.0% (0/11)	0.0% (0/11)	0.0% (0/11)	0.0% (0/11)	1	1	0	0	0	0
									2	0	0	0	0	0
									3	0	0	0	0	0
									4	1	0	0	0	0
									5	0	0	0	0	0
									6	1	0	0	0	0
									7	1	0	0	0	0
									8	1	0	0	0	0
									9	1	0	0	0	0
									10	0	0	0	0	0
									11	0	0	0	0	0
Cervus elaphus	Plzeň	Nýrsko - Městiště	49.2438458N, 13.2079469E	10.0% (1/10)	0.0% (0/10)	0.0% (0/10)	0.0% (0/10)	0.0% (0/10)	1	0	0	0	0	0
									2	0	0	0	0	0
									3	0	0	0	0	0
									4	0	0	0	0	0
									5	0	0	0	0	0
									6	0	0	0	0	0
									7	1	0	0	0	0
									8	0	0	0	0	0
									9	0	0	0	0	0
									10	0	0	0	0	0
Cervus elaphus	Plzeň	Nýrsko - Svatá Kateřina	49.3263708N, 13.0865822E	10.0% (1/10)	0.0% (0/10)	0.0% (0/10)	0.0% (0/10)	0.0% (0/10)	1	0	0	0	0	0
									2	0	0	0	0	0
									3	0	0	0	0	0
									4	0	0	0	0	0
									5	0	0	0	0	0
									6	0	0	0	0	0
									7	0	0	0	0	0
									8	1	0	0	0	0
									9	0	0	0	0	0
									10	0	0	0	0	0
Cervus elaphus	Hradec Králové	Pec pod Sněžkou	50.6912575N, 15.7299608E	76.5% (13/17)	0.0% (0/17)	0.0% (0/17)	0.0% (0/17)	5.9% (1/17)	1	1	0	0	0	0
									2	0	0	0	0	0
									3	1	0	0	0	0
									4	1	0	0	0	0
									5	1	0	0	0	0
									6	1	0	0	0	0
									7	1	0	0	0	0
									8	1	0	0	0	0
									9	1	0	0	0	0
									10	0	0	0	0	0
									11	1	0	0	0	0
									12	1	0	0	0	0
									13	0	0	0	0	0
									14	1	0	0	0	0
									15	1	0	0	0	0
									16	1	0	0	0	0
									17	0	0	0	0	0
Cervus elaphus	Olomouc	Drahany	49.4602200N, 16.9304192E	27.6% (8/29)	31.0% (9/29)	0.0% (0/29)	0.0% (0/29)	0.0% (0/29)	1	0	0	0	0	0
									2	0	0	0	0	0
									3	0	0	0	0	0
									4	0	0	0	0	0
									5	0	0	0	0	0
									6	0	0	0	0	0
									7	0	0	0	0	0
									8	0	0	0	0	0
									9	0	0	0	0	0
									10	0	0	0	0	0
									11	1	0	0	0	0
									12	0	1	0	0	0
									13	1	0	0	0	0
									14	1	0	0	0	0
									15	1	0	0	0	0
									16	0	1	0	0	0
									17	0	1	0	0	0
									18	1	0	0	0	0
									19	0	1	0	0	0
									20	0	0	0	0	0
									21	1	0	0	0	0
									22	0	1	0	0	0
									23	1	0	0	0	0
									24	0	1	0	0	0
									25	0	1	0	0	0
									26	0	1	0	0	0
									27	1	0	0	0	0
									28	0	0	0	0	0
									29	0	1	0	0	0
Cervus elaphus	South Bohemian	Poněšice	49.0999264N, 14.4488453E	0.0% (0/12)	0.0% (0/12)	0.0% (0/12)	0.0% (0/12)	0.0% (0/12)	1	0	0	0	0	0
									2	0	0	0	0	0
									3	0	0	0	0	0
									4	0	0	0	0	0
									5	0	0	0	0	0
									6	0	0	0	0	0
									7	0	0	0	0	0
									8	0	0	0	0	0
									9	0	0	0	0	0
									10	0	0	0	0	0
									11	0	0	0	0	0
									12	0	0	0	0	0
Cervus elaphus	Moravian-Silesian	Praděd	50.0832142N, 17.2308850E	76.5% (13/17)	0.0% (0/17)	0.0% (0/17)	0.0% (0/17)	0.0% (0/17)	1	1	0	0	0	0
									2	1	0	0	0	0
									3	1	0	0	0	0
									4	1	0	0	0	0
									5	1	0	0	0	0
									6	1	0	0	0	0
									7	1	0	0	0	0
									8	1	0	0	0	0
									9	0	0	0	0	0
									10	1	0	0	0	0
									11	0	0	0	0	0
									12	0	0	0	0	0
									13	0	0	0	0	0
									14	1	0	0	0	0
									15	1	0	0	0	0
									16	1	0	0	0	0
									17	1	0	0	0	0
Cervus elaphus	Olomouc	Rabštejn	49.9475372N, 17.1501183E	33.3% (4/12)	8.3% (1/12)	0.0% (0/12)	0.0% (0/12)	0.0% (0/12)	1	1	0	0	0	0
									2	0	0	0	0	0
									3	1	0	0	0	0
									4	0	0	0	0	0
									5	1	0	0	0	0
									6	0	0	0	0	0
									7	1	0	0	0	0
									8	0	0	0	0	0
									9	0	0	0	0	0
									10	0	1	0	0	0
									11	0	0	0	0	0
									12	0	0	0	0	0
Cervus elaphus	South Moravian	Rakovecké údolí	49.3171275N, 16.8374928E	36.4% (4/11)	9.1% (1/11)	0.0% (0/11)	0.0% (0/11)	0.0% (0/11)	1	0	0	0	0	0
									2	0	0	0	0	0
									3	0	1	0	0	0
									4	0	0	0	0	0
									5	1	0	0	0	0
									6	0	0	0	0	0
									7	1	0	0	0	0
									8	1	0	0	0	0
									9	0	0	0	0	0
									10	1	0	0	0	0
									11	0	0	0	0	0
Cervus elaphus	South Bohemian	Rodvínov - Skrýchov	49.1768303N, 15.0384136E	0.0% (0/10)	0.0% (0/10)	0.0% (0/10)	0.0% (0/10)	0.0% (0/10)	1	0	0	0	0	0
									2	0	0	0	0	0
									3	0	0	0	0	0
									4	0	0	0	0	0
									5	0	0	0	0	0
									6	0	0	0	0	0
									7	0	0	0	0	0
									8	0	0	0	0	0
									9	0	0	0	0	0
									10	0	0	0	0	0
Cervus elaphus	Hradec Králové	Rokytnice	50.2052528N, 16.4992903E	10.0% (1/10)	0.0% (0/10)	0.0% (0/10)	0.0% (0/10)	0.0% (0/10)	1	0	0	0	0	0
									2	1	0	0	0	0
									3	0	0	0	0	0
									4	0	0	0	0	0
									5	0	0	0	0	0
									6	0	0	0	0	0
									7	0	0	0	0	0
									8	0	0	0	0	0
									9	0	0	0	0	0
									10	0	0	0	0	0
Cervus elaphus	South Moravian	Soutok	48.6862908N, 16.9394661E	66.7% (8/12)	0.0% (0/12)	0.0% (0/12)	0.0% (0/12)	0.0% (0/12)	1	1	0	0	0	0
									2	1	0	0	0	0
									3	1	0	0	0	0
									4	1	0	0	0	0
									5	0	0	0	0	0
									6	0	0	0	0	0
									7	1	0	0	0	0
									8	1	0	0	0	0
									9	1	0	0	0	0
									10	1	0	0	0	0
									11	0	0	0	0	0
									12	0	0	0	0	0
Cervus elaphus	Karlovy Vary	Stráň	50.2709414N, 12.9741978E	0.0% (0/10)	0.0% (0/10)	0.0% (0/10)	0.0% (0/10)	0.0% (0/10)	1	0	0	0	0	0
									2	0	0	0	0	0
									3	0	0	0	0	0
									4	0	0	0	0	0
									5	0	0	0	0	0
									6	0	0	0	0	0
									7	0	0	0	0	0
									8	0	0	0	0	0
									9	0	0	0	0	0
									10	0	0	0	0	0
Cervus elaphus	Olomouc	Stříbrnice-Chrastice	50.1854542N, 16.8727906E	61.5% (8/13)	7.7% (1/13)	0.0% (0/13)	0.0% (0/13)	0.0% (0/13)	1	0	0	0	0	0
									2	1	0	0	0	0
									3	1	0	0	0	0
									4	1	0	0	0	0
									5	1	0	0	0	0
									6	1	0	0	0	0
									7	0	0	0	0	0
									8	0	0	0	0	0
									9	1	0	0	0	0
									10	1	0	0	0	0
									11	1	0	0	0	0
									12	0	0	0	0	0
									13	0	1	0	0	0
Cervus elaphus	Olomouc	Šerák	50.1866108N, 17.1066853E	20.0% (2/10)	10.0% (1/10)	0.0% (0/10)	0.0% (0/10)	0.0% (0/10)	1	0	0	0	0	0
									2	1	0	0	0	0
									3	0	0	0	0	0
									4	0	0	0	0	0
									5	1	0	0	0	0
									6	0	0	0	0	0
									7	0	0	0	0	0
									8	0	0	0	0	0
									9	0	1	0	0	0
									10	0	0	0	0	0
Cervus elaphus	South Moravian	Křtiny	49.2932217N, 16.7430889E	20.0% (2/10)	10.0% (1/10)	0.0% (0/10)	0.0% (0/10)	0.0% (0/10)	1	1	0	0	0	0
									2	0	1	0	0	0
									3	0	0	0	0	0
									4	0	0	0	0	0
									5	0	0	0	0	0
									6	1	0	0	0	0
									7	0	0	0	0	0
									8	0	0	0	0	0
									9	0	0	0	0	0
									10	0	0	0	0	0
Cervus elaphus	Zlín	Valašská Senice	49.2308319N, 18.1240236E	9.1% (1/11)	0.0% (0/11)	0.0% (0/11)	0.0% (0/11)	0.0% (0/11)	1	0	0	0	0	0
									2	0	0	0	0	0
									3	1	0	0	0	0
									4	0	0	0	0	0
									5	0	0	0	0	0
									6	0	0	0	0	0
									7	0	0	0	0	0
									8	0	0	0	0	0
									9	0	0	0	0	0
									10	0	0	0	0	0
									11	0	0	0	0	0
Cervus elaphus	Zlín	Velké Karlovice	49.3675128N, 18.3299878E	27.3% (3/11)	0.0% (0/11)	0.0% (0/11)	0.0% (0/11)	0.0% (0/11)	1	1	0	0	0	0
									2	0	0	0	0	0
									3	0	0	0	0	0
									4	1	0	0	0	0
									5	0	0	0	0	0
									6	1	0	0	0	0
									7	0	0	0	0	0
									8	0	0	0	0	0
									9	0	0	0	0	0
									10	0	0	0	0	0
									11	0	0	0	0	0
Cervus elaphus	South Moravian	Podivice	49.3929697N, 16.9745858E	23.1% (3/13)	15.4% (2/13)	0.0% (0/13)	0.0% (0/13)	0.0% (0/13)	1	0	0	0	0	0
									2	0	0	0	0	0
									3	1	0	0	0	0
									4	0	1	0	0	0
									5	0	1	0	0	0
									6	0	0	0	0	0
									7	0	0	0	0	0
									8	1	0	0	0	0
									9	0	0	0	0	0
									10	0	0	0	0	0
									11	1	0	0	0	0
									12	0	0	0	0	0
									13	0	0	0	0	0
Capreolus capreolus	South Bohemian	Blažejov-Oldřiš	49.1609097N, 15.1039400E	0.0% (0/12)	16.7% (2/12)	0.0% (0/12)	0.0% (0/12)	0.0% (0/12)	1	0	0	0	0	0
									2	0	0	0	0	0
									3	0	0	0	0	0
									4	0	0	0	0	0
									5	0	1	0	0	0
									6	0	0	0	0	0
									7	0	0	0	0	0
									8	0	1	0	0	0
									9	0	0	0	0	0
									10	0	0	0	0	0
									11	0	0	0	0	0
									12	0	0	0	0	0
Capreolus capreolus	Central Bohemian	Brdy	49.6735819N, 13.8661831E	30.0% (3/10)	0.0% (0/10)	10.0% (1/10)	0.0% (0/10)	0.0% (0/10)	1	0	0	0	0	0
									2	1	0	0	0	0
									3	0	0	0	0	0
									4	1	0	0	0	0
									5	0	0	0	0	0
									6	1	0	1	0	0
									7	0	0	0	0	0
									8	0	0	0	0	0
									9	0	0	0	0	0
									10	0	0	0	0	0
Capreolus capreolus	South Moravian	Brumov	49.4659150N, 16.4355153E	0.0% (0/10)	0.0% (0/10)	0.0% (0/10)	0.0% (0/10)	0.0% (0/10)	1	0	0	0	0	0
									2	0	0	0	0	0
									3	0	0	0	0	0
									4	0	0	0	0	0
									5	0	0	0	0	0
									6	0	0	0	0	0
									7	0	0	0	0	0
									8	0	0	0	0	0
									9	0	0	0	0	0
									10	0	0	0	0	0
Capreolus capreolus	Zlín	Zlín - Březnice	49.1864992N, 17.6668725E	0.0% (0/10)	40.0% (4/10)	0.0% (0/10)	0.0% (0/10)	0.0% (0/10)	1	0	0	0	0	0
									2	0	1	0	0	0
									3	0	1	0	0	0
									4	0	0	0	0	0
									5	0	0	0	0	0
									6	0	0	0	0	0
									7	0	0	0	0	0
									8	0	0	0	0	0
									9	0	1	0	0	0
									10	0	1	0	0	0
Capreolus capreolus	Moravian-Silesian	Budišov nad Budišovkou	49.7986047N, 17.5969111E	0.0% (0/11)	0.0% (0/11)	0.0% (0/11)	0.0% (0/11)	0.0% (0/11)	1	0	0	0	0	0
									2	0	0	0	0	0
									3	0	0	0	0	0
									4	0	0	0	0	0
									5	0	0	0	0	0
									6	0	0	0	0	0
									7	0	0	0	0	0
									8	0	0	0	0	0
									9	0	0	0	0	0
									10	0	0	0	0	0
									11	0	0	0	0	0
Capreolus capreolus	Liberec	Cvikov	50.8208508N, 14.6146400E	0.0% (0/11)	63.6% (7/11)	0.0% (0/11)	0.0% (0/11)	0.0% (0/11)	1	0	1	0	0	0
									2	0	1	0	0	0
									3	0	0	0	0	0
									4	0	1	0	0	0
									5	0	1	0	0	0
									6	0	0	0	0	0
									7	0	0	0	0	0
									8	0	0	0	0	0
									9	0	1	0	0	0
									10	0	1	0	0	0
									11	0	1	0	0	0
Capreolus capreolus	Hradec Králové	Havlovice	50.4955786N, 16.0432417E	0.0% (0/13)	7.7% (1/13)	0.0% (0/13)	0.0% (0/13)	0.0% (0/13)	1	0	0	0	0	0
									2	0	0	0	0	0
									3	0	0	0	0	0
									4	0	0	0	0	0
									5	0	0	0	0	0
									6	0	0	0	0	0
									7	0	0	0	0	0
									8	0	0	0	0	0
									9	0	0	0	0	0
									10	0	0	0	0	0
									11	0	0	0	0	0
									12	0	0	0	0	0
									13	0	1	0	0	0
Capreolus capreolus	Hradec Králové	Hořice	50.3697803N, 15.6381475E	0.0% (0/12)	8.3% (1/12)	0.0% (0/12)	0.0% (0/12)	0.0% (0/12)	1	0	1	0	0	0
									2	0	0	0	0	0
									3	0	0	0	0	0
									4	0	0	0	0	0
									5	0	0	0	0	0
									6	0	0	0	0	0
									7	0	0	0	0	0
									8	0	0	0	0	0
									9	0	0	0	0	0
									10	0	0	0	0	0
									11	0	0	0	0	0
									12	0	0	0	0	0
Capreolus capreolus	Olomouc	Hrabišín	49.9193803N, 17.0212747E	0.0% (0/10)	20.0% (2/10)	0.0% (0/10)	0.0% (0/10)	0.0% (0/10)	1	0	0	0	0	0
									2	0	0	0	0	0
									3	0	0	0	0	0
									4	0	1	0	0	0
									5	0	0	0	0	0
									6	0	0	0	0	0
									7	0	0	0	0	0
									8	0	0	0	0	0
									9	0	0	0	0	0
									10	0	1	0	0	0
Capreolus capreolus	Ústí nad Labem	Chomutov	50.4739531N, 13.3822617E	0.0% (0/10)	0.0% (0/10)	0.0% (0/10)	0.0% (0/10)	0.0% (0/10)	1	0	0	0	0	0
									2	0	0	0	0	0
									3	0	0	0	0	0
									4	0	0	0	0	0
									5	0	0	0	0	0
									6	0	0	0	0	0
									7	0	0	0	0	0
									8	0	0	0	0	0
									9	0	0	0	0	0
									10	0	0	0	0	0
Capreolus capreolus	Liberec	Jablonec nad Nisou	50.8071747N, 15.1331814E	0.0% (0/13)	23.1% (3/13)	0.0% (0/13)	0.0% (0/13)	0.0% (0/13)	1	0	0	0	0	0
									2	0	1	0	0	0
									3	0	0	0	0	0
									4	0	0	0	0	0
									5	0	0	0	0	0
									6	0	0	0	0	0
									7	0	0	0	0	0
									8	0	0	0	0	0
									9	0	1	0	0	0
									10	0	0	0	0	0
									11	0	0	0	0	0
									12	0	0	0	0	0
									13	0	1	0	0	0
Capreolus capreolus	Liberec	Jablonné v Podještědí	50.7970997N, 14.6943647E	18.2% (2/11)	63.6% (7/11)	0.0% (0/11)	0.0% (0/11)	0.0% (0/11)	1	0	1	0	0	0
									2	1	0	0	0	0
									3	0	1	0	0	0
									4	0	1	0	0	0
									5	0	0	0	0	0
									6	0	1	0	0	0
									7	0	1	0	0	0
									8	0	1	0	0	0
									9	1	0	0	0	0
									10	0	0	0	0	0
									11	0	1	0	0	0
Capreolus capreolus	Ústí nad Labem	Krásná Lípa	50.9055147N, 14.4825983E	63.6% (7/11)	0.0% (0/11)	0.0% (0/11)	0.0% (0/11)	0.0% (0/11)	1	1	0	0	0	0
									2	0	0	0	0	0
									3	0	0	0	0	0
									4	1	0	0	0	0
									5	1	0	0	0	0
									6	1	0	0	0	0
									7	1	0	0	0	0
									8	0	0	0	0	0
									9	0	0	0	0	0
									10	1	0	0	0	0
									11	1	0	0	0	0
Capreolus capreolus	Central Bohemian	Křivoklát	50.0383547N, 13.8809458E	0.0% (0/11)	18.2% (2/11)	0.0% (0/11)	0.0% (0/11)	0.0% (0/11)	1	0	0	0	0	0
									2	0	0	0	0	0
									3	0	0	0	0	0
									4	0	0	0	0	0
									5	0	0	0	0	0
									6	0	0	0	0	0
									7	0	0	0	0	0
									8	0	1	0	0	0
									9	0	0	0	0	0
									10	0	0	0	0	0
									11	0	1	0	0	0
Capreolus capreolus	Pardubice	Letohrad	50.0313858N, 16.5059469E	0.0% (0/10)	0.0% (0/10)	0.0% (0/10)	0.0% (0/10)	0.0% (0/10)	1	0	0	0	0	0
									2	0	0	0	0	0
									3	0	0	0	0	0
									4	0	0	0	0	0
									5	0	0	0	0	0
									6	0	0	0	0	0
									7	0	0	0	0	0
									8	0	0	0	0	0
									9	0	0	0	0	0
									10	0	0	0	0	0
Capreolus capreolus	South Moravian	Libín	48.9713419N, 14.6836681E	0.0% (0/12)	8.3% (1/12)	0.0% (0/12)	0.0% (0/12)	0.0% (0/12)	1	0	0	0	0	0
									2	0	0	0	0	0
									3	0	0	0	0	0
									4	0	0	0	0	0
									5	0	1	0	0	0
									6	0	0	0	0	0
									7	0	0	0	0	0
									8	0	0	0	0	0
									9	0	0	0	0	0
									10	0	0	0	0	0
									11	0	0	0	0	0
									12	0	0	0	0	0
Capreolus capreolus	South Bohemian	Libořezy	49.0275894N, 14.9327442E	0.0% (0/11)	18.2% (2/11)	0.0% (0/11)	0.0% (0/11)	0.0% (0/11)	1	0	0	0	0	0
									2	0	0	0	0	0
									3	0	0	0	0	0
									4	0	0	0	0	0
									5	0	0	0	0	0
									6	0	1	0	0	0
									7	0	0	0	0	0
									8	0	0	0	0	0
									9	0	1	0	0	0
									10	0	0	0	0	0
									11	0	0	0	0	0
Capreolus capreolus	Karlovy Vary	Loket	50.1887069N, 12.7764344E	10.0% (1/10)	0.0% (0/10)	0.0% (0/10)	0.0% (0/10)	0.0% (0/10)	1	0	0	0	0	0
									2	0	0	0	0	0
									3	0	0	0	0	0
									4	0	0	0	0	0
									5	0	0	0	0	0
									6	1	0	0	0	0
									7	0	0	0	0	0
									8	0	0	0	0	0
									9	0	0	0	0	0
									10	0	0	0	0	0
Capreolus capreolus	Plzeň	Nýrsko - Městiště	49.2658122N, 13.2077364E	30.0% (3/10)	30.0% (3/10)	0.0% (0/10)	0.0% (0/10)	0.0% (0/10)	1	0	0	0	0	0
									2	0	0	0	0	0
									3	0	0	0	0	0
									4	1	1	0	0	0
									5	0	0	0	0	0
									6	1	0	0	0	0
									7	1	0	0	0	0
									8	0	1	0	0	0
									9	0	1	0	0	0
									10	0	0	0	0	0
Capreolus capreolus	Plzeň	Nýrsko - Svatá Kateřina	49.3971458N, 13.0865433E	0.0% (0/10)	0.0% (0/10)	0.0% (0/10)	0.0% (0/10)	0.0% (0/10)	1	0	0	0	0	0
									2	0	0	0	0	0
									3	0	0	0	0	0
									4	0	0	0	0	0
									5	0	0	0	0	0
									6	0	0	0	0	0
									7	0	0	0	0	0
									8	0	0	0	0	0
									9	0	0	0	0	0
									10	0	0	0	0	0
Capreolus capreolus	Vysočina	Pelhřimov	49.4240006N, 15.2289128E	0.0% (0/13)	0.0% (0/13)	0.0% (0/13)	0.0% (0/13)	0.0% (0/13)	1	0	0	0	0	0
									2	0	0	0	0	0
									3	0	0	0	0	0
									4	0	0	0	0	0
									5	0	0	0	0	0
									6	0	0	0	0	0
									7	0	0	0	0	0
									8	0	0	0	0	0
									9	0	0	0	0	0
									10	0	0	0	0	0
									11	0	0	0	0	0
									12	0	0	0	0	0
									13	0	0	0	0	0
Capreolus capreolus	Central Bohemian	Příbram - Suchdol	49.7220922N, 14.0617214E	11.1% (1/9)	22.2% (2/9)	0.0% (0/9)	11.1% (1/9)	0.0% (0/9)	1	0	1	0	0	0
									2	0	0	0	0	0
									3	1	0	1	0	0
									4	0	0	0	0	0
									5	0	1	0	0	0
									6	0	0	0	0	0
									7	0	0	0	0	0
									8	0	0	0	0	0
									9	0	0	0	0	0
Capreolus capreolus	South Bohemian	Rodvínov - Jindřiš	49.1517150N, 15.0581981E	0.0% (0/9)	66.7% (6/9)	0.0% (0/9)	0.0% (0/9)	0.0% (0/9)	1	0	1	0	0	0
									2	0	0	0	0	0
									3	0	1	0	0	0
									4	0	1	0	0	0
									5	0	1	0	0	0
									6	0	1	0	0	0
									7	0	0	0	0	0
									8	0	0	0	0	0
									9	0	1	0	0	0
Capreolus capreolus	Hradec Králové	Rokytnice	50.1839333N, 16.4690778E	0.0% (0/10)	0.0% (0/10)	0.0% (0/10)	20.0% (2/10)	0.0% (0/10)	1	0	0	0	0	0
									2	0	0	0	1	0
									3	0	0	0	0	0
									4	0	0	0	0	0
									5	0	0	0	0	0
									6	0	0	0	0	0
									7	0	0	0	1	0
									8	0	0	0	0	0
									9	0	0	0	0	0
									10	0	0	0	0	0
Capreolus capreolus	Moravian-Silesian	Sovinec	49.8374567N, 17.2464311E	10.0% (1/10)	60.0% (6/10)	0.0% (0/10)	0.0% (0/10)	0.0% (0/10)	1	0	1	0	0	0
									2	0	0	0	0	0
									3	0	1	0	0	0
									4	0	0	0	0	0
									5	0	1	0	0	0
									6	0	0	0	0	0
									7	0	0	0	0	0
									8	0	1	0	0	0
									9	0	1	0	0	0
									10	1	1	0	0	0
Capreolus capreolus	Karlovy Vary	Stráň	50.2709414N, 12.9741978E	10.0% (1/10)	50.0% (5/10)	0.0% (0/10)	0.0% (0/10)	0.0% (0/10)	1	0	1	0	0	0
									2	1	1	0	0	0
									3	0	1	0	0	0
									4	0	1	0	0	0
									5	0	0	0	0	0
									6	0	0	0	0	0
									7	0	1	0	0	0
									8	0	0	0	0	0
									9	0	0	0	0	0
									10	0	0	0	0	0
Capreolus capreolus	Pardubice	Svojanov	49.6223842N, 16.4081894E	0.0% (0/10)	10.0% (1/10)	0.0% (0/10)	0.0% (0/10)	0.0% (0/10)	1	0	0	0	0	0
									2	0	0	0	0	0
									3	0	0	0	0	0
									4	0	0	0	0	0
									5	0	1	0	0	0
									6	0	0	0	0	0
									7	0	0	0	0	0
									8	0	0	0	0	0
									9	0	0	0	0	0
									10	0	0	0	0	0
Capreolus capreolus	South Moravian	Křtiny	49.3076264N, 16.7489717E	0.0% (0/30)	73.3% (22/30)	0.0% (0/30)	3.3% (1/30)	0.0% (0/30)	1	0	0	0	0	0
									2	0	1	0	0	0
									3	0	1	0	0	0
									4	0	1	0	0	0
									5	0	1	0	0	0
									6	0	1	0	0	0
									7	0	1	0	0	0
									8	0	0	0	0	0
									9	0	0	0	0	0
									10	0	1	0	0	0
									11	0	1	0	0	0
									12	0	1	0	0	0
									13	0	1	0	0	0
									14	0	0	0	0	0
									15	0	0	0	0	0
									16	0	0	0	0	0
									17	0	0	0	0	0
									18	0	1	0	0	0
									19	0	0	0	0	0
									20	0	1	0	0	0
									21	0	1	0	0	0
									22	0	1	0	0	0
									23	0	1	0	0	0
									24	0	1	0	0	0
									25	0	1	0	0	0
									26	0	1	0	0	0
									27	0	1	0	0	0
									28	0	1	0	1	0
									29	0	1	0	0	0
									30	0	1	0	0	0
Capreolus capreolus	Vysočina	Třebelovice	49.0213642N, 15.6661225E	0.0% (0/14)	0.0% (0/14)	0.0% (0/14)	0.0% (0/14)	0.0% (0/14)	1	0	0	0	0	0
									2	0	0	0	0	0
									3	0	0	0	0	0
									4	0	0	0	0	0
									5	0	0	0	0	0
									6	0	0	0	0	0
									7	0	0	0	0	0
									8	0	0	0	0	0
									9	0	0	0	0	0
									10	0	0	0	0	0
									11	0	0	0	0	0
									12	0	0	0	0	0
									13	0	0	0	0	0
									14	0	0	0	0	0
Capreolus capreolus	Vysočina	Týn	49.2311978N, 15.8804550E	0.0% (0/7)	0.0% (0/7)	0.0% (0/7)	0.0% (0/7)	0.0% (0/7)	1	0	0	0	0	0
									2	0	0	0	0	0
									3	0	0	0	0	0
									4	0	0	0	0	0
									5	0	0	0	0	0
									6	0	0	0	0	0
									7	0	0	0	0	0
Capreolus capreolus	Zlín	Velké Karlovice	49.3693014N, 18.3310178E	27.3% (3/11)	0.0% (0/11)	0.0% (0/11)	0.0% (0/11)	0.0% (0/11)	1	0	0	0	0	0
									2	0	0	0	0	0
									3	0	0	0	0	0
									4	0	0	0	0	0
									5	0	0	0	0	0
									6	0	0	0	0	0
									7	0	0	0	0	0
									8	0	1	0	0	0
									9	0	1	0	0	0
									10	0	0	0	0	0
									11	0	0	0	0	0
Capreolus capreolus	Olomouc	Žárovice	49.4593481N, 16.9668972E	10.0% (1/10)	70.0% (7/10)	0.0% (0/10)	0.0% (0/10)	0.0% (0/10)	1	0	1	0	0	0
									2	0	1	0	0	0
									3	0	0	0	0	0
									4	0	0	0	0	0
									5	0	0	0	0	0
									6	0	1	0	0	0
									7	1	1	0	0	0
									8	0	1	0	0	0
									9	0	1	0	0	0
									10	0	1	0	0	0
Capreolus capreolus	Ústí nad Labem	Žatec	50.3264881N, 13.5360661E	0.0% (0/10)	0.0% (0/10)	0.0% (0/10)	0.0% (0/10)	0.0% (0/10)	1	0	0	0	0	0
									2	0	0	0	0	0
									3	0	0	0	0	0
									4	0	0	0	0	0
									5	0	0	0	0	0
									6	0	0	0	0	0
									7	0	0	0	0	0
									8	0	0	0	0	0
									9	0	0	0	0	0
									10	0	0	0	0	0
Ovis musimon	Zlín	Zlín - Březnice	49.1809378N, 17.6625894E	0.0% (0/11)	9.1% (0/11)	0.0% (0/11)	0.0% (0/11)	9.1% (0/11)	1	0	0	0	0	0
									2	0	0	0	0	0
									3	0	0	0	0	0
									4	0	1	0	0	0
									5	0	0	0	0	0
									6	0	0	0	0	0
									7	0	0	0	0	0
									8	0	0	0	0	0
									9	0	0	0	0	1
									10	0	0	0	0	0
									11	0	0	0	0	0
Ovis musimon	Central Bohemian	Křivoklát	50.0378178N, 13.8720592E	8.3% (1/12)	8.3% (1/12)	0.0% (0/12)	0.0% (0/12)	0.0% (0/12)	1	0	0	0	0	0
									2	0	0	0	0	0
									3	0	0	0	0	0
									4	0	0	0	0	0
									5	0	0	0	0	0
									6	0	0	0	0	0
									7	0	0	0	0	0
									8	0	0	0	0	0
									9	0	0	0	0	0
									10	0	0	0	0	0
									11	0	0	0	0	0
									12	1	1	0	0	0
Ovis musimon	South Moravian	Kuřim	49.2867147N, 16.5325731E	0.0% (0/12)	16.7% (2/12)	0.0% (0/12)	0.0% (0/12)	0.0% (0/12)	1	0	0	0	0	0
									2	0	1	0	0	0
									3	0	0	0	0	0
									4	0	0	0	0	0
									5	0	0	0	0	0
									6	0	0	0	0	0
									7	0	1	0	0	0
									8	0	0	0	0	0
									9	0	0	0	0	0
									10	0	0	0	0	0
									11	0	0	0	0	0
									12	0	0	0	0	0
Ovis musimon	Pardubice	Letohrad	50.0204678N, 16.4982219E	0.0% (0/10)	10.0% (1/10)	0.0% (0/10)	0.0% (0/10)	0.0% (0/10)	1	0	0	0	0	0
									2	0	0	0	0	0
									3	0	0	0	0	0
									4	0	0	0	0	0
									5	0	0	0	0	0
									6	0	1	0	0	0
									7	0	0	0	0	0
									8	0	0	0	0	0
									9	0	0	0	0	0
									10	0	0	0	0	0
Ovis musimon	City of Prague	Praha - Krč	50.0300253N, 14.4585578E	0.0% (0/13)	7.7% (1/13)	0.0% (0/13)	0.0% (0/13)	0.0% (0/13)	1	0	0	0	0	0
									2	0	0	0	0	0
									3	0	0	0	0	0
									4	0	0	0	0	0
									5	0	0	0	0	0
									6	0	0	0	0	0
									7	0	0	0	0	0
									8	0	0	0	0	0
									9	0	0	0	0	0
									10	0	0	0	0	0
									11	0	0	0	0	0
									12	0	0	0	0	0
									13	0	1	0	0	0
Ovis musimon	South Bohemian	Rodvínov - Horní Skrýchov	49.1811225N, 15.0342508E	0.0% (0/10)	0.0% (0/10)	0.0% (0/10)	0.0% (0/10)	0.0% (0/10)	1	0	0	0	0	0
									2	0	0	0	0	0
									3	0	0	0	0	0
									4	0	0	0	0	0
									5	0	0	0	0	0
									6	0	0	0	0	0
									7	0	0	0	0	0
									8	0	0	0	0	0
									9	0	0	0	0	0
									10	0	0	0	0	0
Ovis musimon	South Moravian	Křtiny	49.3012464N, 16.7074297E	0.0% (0/10)	40.0% (4/10)	0.0% (0/10)	50.0% (5/10)	0.0% (0/10)	1	0	0	0	1	0
									2	0	1	0	0	0
									3	0	0	0	0	0
									4	0	1	0	0	0
									5	0	0	0	1	0
									6	0	0	0	1	0
									7	0	1	0	1	0
									8	0	1	0	0	0
									9	0	0	0	1	0
									10	0	0	0	0	0
Dama dama	Liberec	Bezděz	50.5419333N, 14.7145283E	9.1% (1/11)	0.0% (0/11)	0.0% (0/11)	0.0% (0/11)	0.0% (0/11)	1	0	0	0	0	0
									2	0	0	0	0	0
									3	0	0	0	0	0
									4	0	0	0	0	0
									5	1	0	0	0	0
									6	0	0	0	0	0
									7	0	0	0	0	0
									8	0	0	0	0	0
									9	0	0	0	0	0
									10	0	0	0	0	0
									11	0	0	0	0	0
Dama dama	Olomouc	Hrabišín	49.9156611N, 17.0301403E	10.0% (1/10)	20.0% (2/10)	0.0% (0/10)	0.0% (0/10)	0.0% (0/10)	1	0	0	0	0	0
									2	0	0	0	0	0
									3	0	0	0	0	0
									4	1	0	0	0	0
									5	0	0	0	0	0
									6	0	0	0	0	0
									7	0	1	0	0	0
									8	0	1	0	0	0
									9	0	0	0	0	0
									10	0	0	0	0	0
Dama dama	South Moravian	Kuřim	49.2529525N, 16.5400958E	7.7% (0/13)	0.0% (0/13)	0.0% (0/13)	0.0% (0/13)	0.0% (0/13)	1	0	0	0	0	0
									2	0	0	0	0	0
									3	0	0	0	0	0
									4	0	0	0	0	0
									5	0	0	0	0	0
									6	0	0	0	0	0
									7	0	0	0	0	0
									8	0	0	0	0	0
									9	1	0	0	0	0
									10	0	0	0	0	0
									11	0	0	0	0	0
									12	0	0	0	0	0
									13	0	0	0	0	0
Dama dama	South Moravian	Libín	48.9697644N, 14.6850414E	0.0% (0/3)	100.0% (3/3)	0.0% (0/3)	0.0% (0/3)	0.0% (0/3)	1	0	1	0	0	0
									2	0	1	0	0	0
									3	0	1	0	0	0
Dama dama	Ústí nad Labem	Nové Křečany	50.9631500N, 14.4797008E	0.0% (0/11)	0.0% (0/11)	0.0% (0/11)	0.0% (0/11)	0.0% (0/11)	1	0	0	0	0	0
									2	0	0	0	0	0
									3	0	0	0	0	0
									4	0	0	0	0	0
									5	0	0	0	0	0
									6	0	0	0	0	0
									7	0	0	0	0	0
									8	0	0	0	0	0
									9	0	0	0	0	0
									10	0	0	0	0	0
									11	0	0	0	0	0
Dama dama	Olomouc	Nové Mlýny	49.7325678N, 17.0073811E	10.0% (1/10)	10.0% (1/10)	0.0% (0/10)	0.0% (0/10)	0.0% (0/10)	1	0	0	0	0	0
									2	0	1	0	0	0
									3	0	0	0	0	0
									4	0	0	0	0	0
									5	0	0	0	0	0
									6	0	0	0	0	0
									7	0	0	0	0	0
									8	0	0	0	0	0
									9	1	0	0	0	0
									10	0	0	0	0	0
Dama dama	Liberec	Noviny pod Ralskem	50.6970533N, 14.7539669E	0.0% (0/11)	36.4% (4/11)	0.0% (0/11)	0.0% (0/11)	0.0% (0/11)	1	0	0	0	0	0
									2	0	0	0	0	0
									3	0	0	0	0	0
									4	0	1	0	0	0
									5	0	1	0	0	0
									6	0	1	0	0	0
									7	0	1	0	0	0
									8	0	0	0	0	0
									9	0	0	0	0	0
									10	0	0	0	0	0
									11	0	0	0	0	0
Dama dama	South Bohemian	Novosedly nad Nežárkou	49.0749519N, 14.8243206E	40.0% (4/10)	0.0% (0/10)	10.0% (1/10)	0.0% (0/10)	10.0% (1/10)	1	0	0	1	0	0
									2	1	0	0	0	1
									3	0	0	0	0	0
									4	0	0	0	0	0
									5	0	0	0	0	0
									6	1	0	0	0	0
									7	0	0	0	0	0
									8	0	0	0	0	0
									9	1	0	0	0	0
									10	1	0	0	0	0
Dama dama	South Bohemian	Rodvínov - Horní Skrýchov	49.1801408N, 15.0349806E	0.0% (0/10)	0.0% (0/10)	0.0% (0/10)	0.0% (0/10)	0.0% (0/10)	1	0	0	0	0	0
									2	0	0	0	0	0
									3	0	0	0	0	0
									4	0	0	0	0	0
									5	0	0	0	0	0
									6	0	0	0	0	0
									7	0	0	0	0	0
									8	0	0	0	0	0
									9	0	0	0	0	0
									10	0	0	0	0	0
Dama dama	Zlín	Slavičín	49.0917286N, 17.8657844E	20.0% (2/10)	30.0% (3/10)	0.0% (0/10)	0.0% (0/10)	0.0% (0/10)	1	0	0	0	0	0
									2	0	1	0	0	0
									3	0	0	0	0	0
									4	0	1	0	0	0
									5	1	0	0	0	0
									6	0	0	0	0	0
									7	1	0	0	0	0
									8	0	0	0	0	0
									9	0	1	0	0	0
									10	0	0	0	0	0
Dama dama	Liberec	Srní Potok	50.6687572N, 14.7372086E	0.0% (0/10)	20.0% (2/10)	0.0% (0/10)	0.0% (0/10)	0.0% (0/10)	1	0	0	0	0	0
									2	0	0	0	0	0
									3	0	0	0	0	0
									4	0	0	0	0	0
									5	0	0	0	0	0
									6	0	1	0	0	0
									7	0	0	0	0	0
									8	0	0	0	0	0
									9	0	0	0	0	0
									10	0	1	0	0	0
Dama dama	Olomouc	Úsov	49.7885672N, 17.0017164E	0.0% (0/11)	63.6% (7/11)	0.0% (0/11)	63.6% (7/11)	0.0% (0/11)	1	0	1	0	1	0
									2	0	0	0	1	0
									3	0	1	0	1	0
									4	0	1	0	1	0
									5	0	0	0	0	0
									6	0	0	0	1	0
									7	0	0	0	1	0
									8	0	1	0	1	0
									9	0	1	0	0	0
									10	0	1	0	0	0
									11	0	1	0	0	0
Dama dama	Ústí nad Labem	Žatec	50.3212275N, 13.5422461E	0.0% (0/10)	0.0% (0/10)	0.0% (0/10)	0.0% (0/10)	0.0% (0/10)	1	0	0	0	0	0
									2	0	0	0	0	0
									3	0	0	0	0	0
									4	0	0	0	0	0
									5	0	0	0	0	0
									6	0	0	0	0	0
									7	0	0	0	0	0
									8	0	0	0	0	0
									9	0	0	0	0	0
									10	0	0	0	0	0
